# Supplementary material for: Isolation and Identification of Talaromyces sp. Strain Q2 and Its Biocontrol Mechanisms Involved in the Control of Fusarium Wilt
Source: Front Microbiol. 2021 Oct 8;12:724842. doi: 10.3389/fmicb.2021.724842 (PMC8531730; doi:10.3389/fmicb.2021.724842)
Supplement: Supplementary Table 1 — Disease incidence of Fusarium wilt of bitter gourd in field after transplantation for 45 days at 2015-2019. [file Data_Sheet_1.xlsx]

## Sheet: Table S1
Table S1 Disease incidence of Fusarium wilt of bitter gourd in field after transplantation for 45 days at 2015-2019
Time	Incidence (%)	Disease index
2015	34.44±3.92	45.56±3.85
2016	46.3±1.96	58.89±3.85
2017	55.44±1.62	68.22±3.97
2018	56.94±0.8	73.61±2.41
2019	66.47±1.1	76.19±2.06

## Sheet: TableS2
Table S2 The primers and type strains used in identification of strain TpQ2
Gene	Primer (5’- 3’)		Reference
ITS	ITS1	TCCGTAGGTGAACCTGCGG	White et al. 1990
	ITS4	TCCTCCGCTTATTGATATGC
Beta-tubulin gene	Bt2a	GGTAACCAAATCGGTGCTGCTTTC	Glass & Donaldson, 1995
	Bt2b	ACCCTCAGTGTAGTGACCCTTGGC
calmodulin gene	cmdAD1	GCCGACTCTTTGACTGAAGAGC	Wang & Wang, 2013
	cmdQ1	GCATCATGAGCTG GACGAACTC
PCR reactions were in a 50-μL final volume comprising 2.0 μL DNA template, 2.0 μL of each primer (10 μmol/L), 25 μL 2 × MasterMix (BioTeKe Biotech Co. Ltd. Beijing, China) , under the following conditions: cDNA was denatured at 94 °C for 3 min followed by 35 cycles at 94 °C for 40 s, the annealing temperature dependent on the gene amplified (54 °C for ITS, 58 °C for BenA, 50 °C for CaM) for 60 s …
Table S2-2 Type strains used in phylogenetic analysis of Talaromyces
Name	Strain No.	GenBank Accession number
		ITS	BenA	CaM
T. aculeatus	NRRL2129	KF741995	KF741929	KF741975
T. apiculatus	CBS 312.59T	JN899375	KF741916	KF741950
T. aurantiacus	CBS 314.59	JN899380	KF741917	KF741951
T. derxii	CBS 412.89	JN899327	JX494306	KF741959
T. flavovirens	CBS 102801T	JN899392	JX091376	KF741933
T. helicus	CBS 335.48	JN899351	KJ865725	KJ885289
T. liani	CBS 225.66	JN899395	JX091380	KJ885257
T. muroii	CBS 756.96	JN899351	KJ865727	KJ885274
T. oumae-annae	DTO 269E8	KJ775720	KJ775213	KJ775425
T . pinophilus	CBS 631.66	JN899382	JX091381	KF741964
T. purpureogenus	CBS 286.36T	KF741947	JX315639	JN899372
T. ruber	DTO193H6	JX315662	JX315629	KF741938
T. rubicundus	CBS 342.59	JN899384	JX494309	KF741956
T. sayulitensis	DTO 245H1	KJ775713	KJ775206	KJ775422
T. stollii	CBS 408.93T	JX315674	JX315633	JX315646
T. verruculosus	CBS 254.56	KF741994	KF741928	KF741944
T. viridulus	CBS 252.87	JN899314	JX091385	KF741943
	strain TpQ2	KX432212	KY047419	KX781300
Taxonomic identification was based on ≥97% similarity, and for the most abundant species (i.e. Talaromyces spp.). The distance matrix for all pair wise sequence combinations was analyzed with the maximum likelihood (ML) analysis of phylogenetic tree construction with 1,000 bootstrap replicates based on three gene fragment using MEGA version 7.0.

## Sheet: TableS3
Table S3 Solid fermentation formula of strain TpQ2
Test number	A	B	C	D	The number of spore(109 cfu·g-1)
	Moisture content (%)	Mass ratio of humic acid (%)	Mass ratio of wheat grain (%)	Mass ratio of wheat bran (%)
1	65	15	60	10	5.86
2	65	20	70	15	6.06
3	65	25	80	20	5.42
4	70	15	70	20	5.03
5	70	20	80	10	5.85
6	70	25	60	15	4.68
7	75	15	80	15	5.13
8	75	20	60	20	5.01
9	75	25	70	10	4.72
K1	5.78	5.34	5.183	5.477
K2	5.187	5.64	5.27	5.29
K3	4.953	4.94	5.467	5.153
k1	1.927	1.78	1.728	1.826
k2	1.729	1.88	1.757	1.763
k3	1.651	1.647	1.822	1.718
R	0.827	0.7	0.284	0.324
Primary and secondary order	A>B>D>C
Optimal level	A1	B2	C2	D2
Optimal combination	A1B2C2D2

## Sheet: Table S4
Table S4 The primers used in the function identification of FomCFEM
Primer	Sequence (5¢-3¢)	Application
CFEM-AF	TGGACTGGGTCGTATTAGCGT	amplify FomCFEM 5 flank sequence
CFEM-AR	TTGACCTCCACTAGCTCCAGCCAAGCCGGTATGGAAGAGCCGAGAACA
CFEM-BF	GAATAGAGTAGATGCCGACCGCGGGTTTCACGCCTGTACCTCGATCTTT	amplify FomCFEM 3 flank sequence
CFEM-BR	AACTGGAACGCCTTTGCCTA
HYG-F	GGCTTGGCTGGAGCTAGTGGAGGTCAA	amplify HPH N-terminal sequence
HY-R	AACCCGCGGTCGGCATCTACTCTATTC
YG-F	GATGTAGGAGGGCGTGGATATGTCCT	amplify HPH C-terminal sequence
HYG-R	GTATTGACCGATTCCTTGCGGTCCGAA
CFEM-K1F	CTGGGTCGTATTAGCGTTGG	for identification of FomCFEM deletion transformants
CFEM-K1R	TCATTTGGATGCTTGGGTAGA
CFEM-K2F	TGTATGGAGCAGCAGACGC	for identification of FomCFEM deletion transformants
CFEM-K2R	CGACGTGTTGTCGAGCAGTA
CFEM-MF	GCGATATTGGCTGCCTGTG	for identification of FomCFEM deletion transformants
CFEM-MR	GTGTAGGTGCTCACGGAAACAT
Hph-F	TTCCTCCCTTTATTTCAGATTCAA	for identification of FomCFEM deletion transformants
Hph-R	ATGTTGGCGACCTCGTATTGG
GAPDH-F	CTTACTGCCTCCACCAACTG	quantitative RT-PCR analysis
GAPDH-R	TGACGTTGGAAGGAGCGAAG
CFEM-GFP-F	CACCATCACCATCACTCGAGTAACTGTGAGACCCTTGTAGCC	FomCFEM complementation and subcellular localization
CFEM-GFP-R	CGCCCTTGCTCACCTCGAGAAGGAGGAGCATGGCAATACCA
CFEM-CF	CACCATCACCATCACTCGAGTAACTGTGAGACCCTTGTAGCC	FomCFEM complementation
CFEM-CR	CGCCCTTGCTCACCTCGAGCAAGTGACACTGAATACGAAT
pFL2insert-F	TAACGCCAGGGTTTTCCCAGTCA	for identification of FomCFEM-C mutant
pFL2insert-R	CGTGCTGCTTCATGTGGTCGG
tCFEM-F	TTGACTGGACTGGGTCGTATT	amplify FomCFEM probe sequence
tCFEM-R	CAAGAGGAAGGGTGAGGAGG

## Sheet: Table S5
Table S5 The primer of DEGs of Fom used in the RT-qPCR
Gene ID	Chromosome	Start Site	End Site	Primer F (5'-3')	Primer R (5'-3')	Amplicon (bp)
FOC1 g10005528	KB729965.1	331588	333988	GAGTTGACCAAGGGCGAAGA	AAGTGAGTCGCCTGTCAGTG	400
FOC1 g10003572	KB730022.1	239495	241296	CCGTCGGTCGATACAGTGAG	CTTTGCACAACAGCGACGAA	265
FOC1 g10011050	KB730051.1	107042	108495	ACCTCCCTCTACGAGCTTCTT	AGAACAAAGAGACGCTCAGGG	458
FOC1 g10008820	KB730083.1	166859	170038	TGAGTATCAGACTGAGGACCGT	CCGTTGGAATTGAGGAGGAAGA	500
FOC1 g10003114	KB730134.1	115070	118896	TCCAGTCGACAGACTCCCTATT	CATGGTAGGCTCAGAGGTGTTT	289
FOC1 g10012205	KB730192.1	148311	150104	GCCAAGCTTCTTGCTTTGCT	ATCCAAGGCTCTTTGACGGG	317
FOC1 g10012466	KB730192.1	795234	796597	ACATCGGCTCTTTCACCTCG	GCTCCGGTTGACATGTGACT	247
FOC1 g10012541	KB730192.1	1023769	1025957	CCCAACCCTTCAGTGACTCC	GTCGAGGAACTTGGGGTCTG	209
FOC1 g10010259	KB730233.1	514709	517564	ACAATCTTGTAGCTCGCCCG	TGCGCATAATCTCCGACCTC	203
FOC1 g10008111	KB730431.1	15347	17763	CTGGATCTGAAAACTGGGAGACA	CCTGAAATGATGCGGTTACCATC	223
FOC1 g10001695	KB730474.1	44590	45542	GCTGTGACCTCAGCACCA	CCGGCCAAAGCAGAGGAA	238
FOC1 g10005945	KB730504.1	162633	165543	TCGGGACGAGATCAGGAGTT	GTGCGTTGAGTGAACCATGT	224
FOC1 g10013617	KB730528.1	497430	498957	GCTGGGGTTGCCTTTTACC	GGCTGGATCATCTGCCACA	236
FOC1 g10013913	KB730528.1	1440169	1441454	GCCCTTCGAGGATACGCC	GCTCACCCTTGACGCAGT	198
FOC1 g10009158	KB731255.1	335200	338134	TTCTCCACTTGAGCAGACGA	CAAAACGCCTCTTTGTCGCA	358
FOC1 g10014793	KB731260.1	345702	347611	TCATTCGGGCTGGAGGTCTA	GGTCGTGCTGACGATAGAGG	387
FOC1 g10014809	KB731260.1	393184	394617	GGACCTTTGGGTCAGCTCC	TAGGATCCGCAGTTCCCCA	331
FOC1 g10014811	KB731260.1	397832	399206	CACCTCATCCTAGGGCAGC	TGAAAGCGATGTGCCCGT	293
FOC1 g10014983	KB731260.1	999513	1001421	ATGAGGGCCTTCACAAAGAGG	AAAGCCCTTGGTCCATCGAAT	332
FOC1 g10014984	KB731260.1	1004863	1006153	CCCCACTTCCCTCTGCTTG	GGTGCACAGGAGTTTTGCG	398
FOC1 g10015375	KB731261.1	89621	91229	CCTACTGCACCTCACGCC	GGTCGCGTCTGAGCACTT	335
FOC1 g10015395	KB731261.1	168626	171713	CGTCAGCCTCCTCAGAGTTTT	GATTCTATCTTGCCGCTCGGA	402
FOC1 g10015543	KB731261.1	639536	641207	CTGCGGAGGCCTCGATTTG	CAGACAGGAGACCGACACG	283
FOC1 g10015825	KB731261.1	1487813	1489360	AGCGCAACCTGGTGTTGT	CACGGCATGGTTCCCCAA	203
FOC1 g10009667	KB730092.1	469049	469684	CGATCTCGTTCGACCTCACC	GAAGTTGGTGCACGGAGGTA	345
FOC1 g10012008	KB730216.1	806000	807326	ACGCCCTCTCCCAAGTATCT	GAAGCGACCCACCAATACCA	330
FOC1 g10014440	KB730248.1	1252840	1255556	GAGCATGATGGGCTGATGAGA	AGCTATGGCCACACATATCGG	223
FOC1 g10006897	KB730492.1	389419	390845	TCATGGCTTCGGTCGTTCTC	GTAGAGTCAGCGACGAGTGG	225
FOC1 g10011154	KB730051.1	436094	437724	CTCCACACGATACTACCGAGC	CGGTGTTCTCTCAGGGTCAAA	334
FOC1 g10009617	KB730092.1	281449	282285	AACGATCCTGTCGTGGAACC	TGGGATAAACGTCGCCACAA	193
FOC1 g10009733	KB730092.1	676399	677601	TTACATGGGCCCCGTTACAC	TAAAGTCACGCCAGGACCAC	341
FOC1 g10014070	KB730248.1	135520	137436	TCTGGTGAGATGCGCGATAC	AACTGCCCTTGAGCTGATCC	328
FOC1 g10013505	KB730528.1	135914	137626	ATGCCTACCTGCATCCTGTG	ACGACTGGAAGAGTGCGAAG	372
FOC1 g10008020	KB730535.1	373635	376051	CGGCAAACGATACATGGCAG	GGGGTTATAGTCGCCTGACG	212
FOC1 g10006731	KB731256.1	397075	399540	GCGTATCCCACGACGAAGAT	TCGTCAGAAGGGTAGAGCCA	159
FOC1 g10006736	KB731256.1	414814	417721	AACCACAGACACGACGAAGAA	CAGCGCATGCTTGGTATGAG	369
FOC1 g10014283 (FomCFEM)	KB730248.1	798646	799743	AGGTCCTGAACTACGGTCTTG	GTAGGTGCTCACGGAAACATC	215
FomEF1α-F	MK682408.1	159	589	CAGACCGGTCACTTGATCTACC	GGTGACATAGTAGCGAGGAGTC	430

## Sheet: Table S6
Table S6 The control efficacy of biocontrol agents on Fusarium wilt of bitter gourd
Strain No.	Petri dish culture			Pot experiment
	Colony diameter (cm)		Inhibition（%）	Incidence(%)	Disease index	Control efficacy (%)
SK-1	1.50±0.22		80.26	100	78.7037	-3.65297
SK-2	1.83±2.21		75.92	58.3333	16.6667	78.05
SK-3	2.35±0.06		69.08	100	92.2705	-21.5205
SK-4	2.45±0.13		67.76	95.8333	51.3889	32.3207
SK-5	2.30±1.18		69.74	82.6087	52.657	30.6506
SK-6	1.90±1.16		75	62.5	22.6852	70.1236
KG-1	2.40±0.18		68.42	100	82.4074	-8.53076
Q1	3.60±0.26		52.63	91.6667	45.3704	40.2471
TpQ2	3.58±0.10		52.89	69.5652	24.1546	68.1883
M1	1.91±0.53		74.87	100	89.37	-17.7005
M2	2.13±0.08		71.97	58.33	15.74	79.2704
M3	1.27±1.31		83.29	95.83	61.57	18.9122
M4	1.71±0.13		77.5	95.83	63.43	16.4625
M5	1.85±0.26		75.66	100	67.59	10.9838
CK	7.60±0.18		/	100	75.9259	/

## Sheet: Table S7
Table S7 Inhibition of strain TpQ2 against pathogenic fungi
Pathogenic fungus		Diameters (mm)		Inhibition (%)
Pathogen	Scientific name	In dural culture	Control
Fg	Fusarium graminearum	25.80±0.14	62.90±0.14	58.98
Fm	Fusarium moniliforme	24.70±0.14	63.57±0.14	61.15
Foc	F. oxysporum f. sp. cucumarinum	21.20±1.39	64.90±0.14	67.33
Fom	F. oxysporum f. sp. momordicae	22.10±0.36	64.73±0.25	65.86
Fon	F. oxysporum f. sp. niveum	24.90±0.14	62.53±0.14	60.18
Po	Pyricularia oryzae	21.77±0.25	62.28±0.45	65.04
Tc	Trichothecium roseum	17.05±0.35	65.75±2.05	71.88
Cyp	Cryphonectria parasitica	20.30±1.50	73.33±0.29	72.32
Cyc	Cytospora chrysosperma	28.00±1.00	66.00±1.00	57.58
Phy	Phytophthora parasitica	12.33±2.53	65.53±1.05	81.18
Rs	Rhizoctonia solani	31.83±0.14	64.00±0.14	50.27

## Sheet: Table S8
Table S8 The colony diameter of strain TpQ2 on different medium
Culture medium	Colony diameter（mm）
CA	49.44±0.72f
CYA	76.68±0.75a
OA	76.22±0.41a
PDA	70.46±0.87c
CMA	70.66±0.69c
MM	75.32±0.68b
SSA	67.06±0.42d
SDA	61.00±0.88e
SMA	66.56±0.72d

## Sheet: Table S9
Table S9 The genomic information of strain TpQ2
Property	Value
Total sequence length	29,077,759 bp
Total Genes length	15,673,303 bp
Genes Percentage of genome	0.539
Total Genes	9600
Average gene length	1,633 bp
Total Exons	29924
Total Exons length	14,158,801 bp
Average Exons length	473 bp
Average Introns length	74.5 bp
Average CDS length	1,475 bp

## Sheet: TableS10
Table S10 The data quality of RNA_seq
Sample	Reads No.	Clean Reads No.	Total_Mapped	Uniquely_Mapped	Clean Data (bp)	Q30 (bp)	N (%)	Q20%	Q30%
Fom_1	45211056	42256800	37819433	36105608	6380776800	6317753323	0.005835	96.91	92.54
Fom_2	47574224	44455100	39890661	38226852	6712720100	6684555633	0.005095	97.18	93.05
Fom_3	44238440	41477986	36998342	35333843	6263175886	6155497584	0.005266	96.73	92.14
TpQ2+Fom_1	72168204	67675758	31923591 (31542953)	30990607 (31058390)	10219039458	10068274421	0.005809	96.84	92.39
TpQ2+Fom_2	78623438	73551140	20781813 (49456009)	20190395 (48735198)	11106222140	11038591286	0.005091	97.13	92.97
TpQ2+Fom_3	71758784	67057034	28011084 (35197946)	27139787 (34411077)	10125612134	10055536996	0.006213	97.04	92.8

[truncated: 4 more sheets: Table S11, Table S12, TableS13, Table S14]
